# Supplementary material for: Buffered Qualitative Stability explains the robustness and evolvability of transcriptional networks
Source: eLife. 2014 Sep 2;3:e02863. doi: 10.7554/eLife.02863 (PMC4151086; doi:10.7554/eLife.02863)
Supplement: Supplementary file 1. — Edges that result in the formation of at least one long feedback loop when inserted in the GM12878 GRN. The number of long feedback loops created and the length of the longest feedback loops are also indicated. Supplementary file 1 lists all the 48 edge insertions that result in the creation of long feedback loops when inserted in the GM12878 GRN. Note the high participation of JUNB and BATF as sources and of FOSL1/2 as targets. Three of these destabilizing interactions are actually observed in the K562 cancer cell line: from JUNB to BCLAF1, from BATF to EGR1, and from JUNB to EGR1. These interactions are highlighted in a bold character. The GRN of the GM12878 cell line contains 67 TFs and 59 interactions among them. Since in a network with 67 nodes there are 67*(67-1) = 4422 possible directed links with different source and targets, 4422-59 = 4362 additional regulations can be inserted between the TFs in the GM12878 GRN. Four regulatory connections between TFs are observed both in GM12878 and in K562: BCLAF1–> BHLHE40, CTCFL–> BHLHE40, EGR1–> JUNB, FOSL1–> JUNB. Of all the potential additional regulatory connections among the TFs of the GM12878 cell line, 56 are observed in the K562. Therefore, the likelihood of observing in K562 one of the 4362 potential regulations of GM12878 is 56/4362 ≈ 0.013. The likelihood of observing in K562 one of the potentially destabilising regulations of GM12878 is 3/48 = 0.062. Finally, two of the potentially destabilising interactions of the GM12878 have a particularly strong destabilization potential: an additional transcriptional regulation from JUNB to FOSL2 will create five long feedback loops and an additional transcriptional regulation from JUNB to E2F1 will create 3. Once again, our analysis highlights genes that may play a key role in cancer progression (Kouzarides and Ziff, 1989; Engelmann and Pützer, 2012). DOI: http://dx.doi.org/10.7554/eLife.02863.041 [file elife02863s001.xlsx]

## Sheet: Sheet1
Source	Target	Number of long Feedback loops	Length of the longest feedback loop
JUNB	FOSL2	5	5
JUNB	E2F1	3	5
BATF	FOSL2	2	5
JUNB	BDP1	2	4
JUNB	E2F4	2	4
JUNB	ELK4	2	4
JUNB	FOSL1	2	4
BHLHE40	FOSL2	2	4
JUNB	HNF4A	2	4
BATF	E2F1	1	5
BHLHE40	E2F1	1	4
BATF	E2F4	1	4
BATF	ELK4	1	4
BATF	FOSL1	1	4
JUNB	BATF	1	3
BATF	BCL11A	1	3
JUNB	BCL11A	1	3
BATF	BCLAF1	1	3
JUNB	BCLAF1	1	3
BATF	BDP1	1	3
BHLHE40	BDP1	1	3
CCNT2	BRF1	1	3
NFYA	BRF1	1	3
MAX	CEBPB	1	3
BATF	CTCF	1	3
JUNB	CTCF	1	3
BATF	CTCFL	1	3
JUNB	CTCFL	1	3
EGR1	E2F1	1	3
IRF4	E2F1	1	3
BHLHE40	E2F4	1	3
BATF	EBF1	1	3
JUNB	EBF1	1	3
BATF	EGR1	1	3
JUNB	EGR1	1	3
BHLHE40	ELK4	1	3
BATF	ESR1	1	3
JUNB	ESR1	1	3
BHLHE40	FOSL1	1	3
EGR1	FOSL2	1	3
FOS	FOSL2	1	3
IRF3	FOSL2	1	3
BATF	FOXA2	1	3
CCNT2	FOXA2	1	3
JUNB	FOXA2	1	3
NFYA	FOXA2	1	3
BATF	HNF4A	1	3
BHLHE40	HNF4A	1	3
