# Supplementary material for: Buffered Qualitative Stability explains the robustness and evolvability of transcriptional networks
Source: eLife. 2014 Sep 2;3:e02863. doi: 10.7554/eLife.02863 (PMC4151086; doi:10.7554/eLife.02863)
Supplement: Source code 1. — R Functions used to generate the random networks, to count the number of feedback loops, and to count the number of incomplete feedback loops. DOI: http://dx.doi.org/10.7554/eLife.02863.042 [file elife02863s002.r]

#### Functions to generate the random networks ####

GenerateRandomNetwork.IG.Allowed <- function(nOut, nVertices, nEdges, nIn){
  require("igraph")
  RetGr <- graph.empty(n=nVertices, directed=T)
  EdgeInserted <- 0
  while(EdgeInserted < nEdges){
    NewEdg <- c(0, 0)
    NewEdg[1] <- sample(1:nOut, 1)
    NewEdg[2] <- sample((nVertices-nIn+1):nVertices, 1)
    if((NewEdg[1] != NewEdg[2]) & (!are.connected(RetGr, NewEdg[1], NewEdg[2]))){
      RetGr <- add.edges(RetGr, c(NewEdg[1], NewEdg[2]))
      EdgeInserted <- EdgeInserted + 1
    }
  }
  return(RetGr)
}

GenerateRandomNetwork.IG.NotAllowed.V1 <- function(nTf, nVert, nEdg){
  require("igraph")
  #   Phase I - Generate Connected Network
  EdgeInserted <- 0
  tGr <- graph.empty(n=nVert, directed=T)
  while(sum(degree(tGr, mode="all")==0)>0){
    NewEdg <- c(0,0)
    NewEdg[1] <- sample(1:nTf, 1)
    NewEdg[2] <- sample(1:nVert, 1)
    if((NewEdg[1] != NewEdg[2]) & (!are.connected(tGr, NewEdg[1], NewEdg[2]))){
      tGr <- add.edges(tGr, c(NewEdg[1], NewEdg[2]))
      EdgeInserted <- EdgeInserted + 1
    }
  }
  while(length(E(tGr)) < nEdg){
    NewEdg <- c(0,0)
    NewEdg[1] <- sample(1:nTf, 1)
    NewEdg[2] <- sample(1:nVert, 1)
    if((NewEdg[1] != NewEdg[2]) & (!are.connected(tGr, NewEdg[1], NewEdg[2]))){
      tGr <- add.edges(tGr, c(NewEdg[1], NewEdg[2]))
      EdgeInserted <- EdgeInserted + 1
    }
  }
  #   Phase III - remove links
  while(length(E(tGr)) != nEdg){
    SelEdg <- sample(E(tGr), 1)
    tVertices <- get.edges(tGr, SelEdg)
    if(degree(tGr, tVertices[1], mode="out")>1 & degree(tGr, tVertices[2], mode="in")>1){
      tGr <- delete.edges(tGr, SelEdg)
    }
  }
  return(tGr)
}

GenerateRandomNetwork.IG.NotAllowed.V2 <- function(nTf, nVert, nEdg){  
  require("igraph")
  #   Phase I - Generate Connected Network connecting all the genes
  EdgeInserted <- 0
  tGr <- graph.empty(n=nVert, directed=T)
  for(i in (nVert-nTf):nVert){
    NewEdg <- c(0,0)
    NewEdg[1] <- sample(1:nTf, 1)
    NewEdg[2] <- i
    tGr <- add.edges(tGr, c(NewEdg[1], NewEdg[2]))
  }
  EdgeInserted <- nVert
  while(length(E(tGr)) < nEdg){
    NewEdg <- c(0,0)
    NewEdg[1] <- sample(1:nTf, 1)
    NewEdg[2] <- sample(1:nVert, 1)
    if((NewEdg[1] != NewEdg[2]) & (!are.connected(tGr, NewEdg[1], NewEdg[2]))){
      tGr <- add.edges(tGr, c(NewEdg[1], NewEdg[2]))
      EdgeInserted <- EdgeInserted + 1
    }
  }
  return(tGr)
}


#### Functions to count feedback loops and incomplete feedback loops   ####

CountFeedbackLoops <- function(graph, k) {
  #   Compute all the loops in the directed network, up to size k
  
  require("igraph")
  
  
  #   Remove nodes that cannot be part of a feedback loop
  while(min(degree(graph)) < 2){
    graph <- induced.subgraph(graph, V(graph)[(degree(graph, mode="out")>0) & (degree(graph, mode="in")>0)])
    if(length(V(graph)) == 0){
      print("Cycle Free graph detected!")
      break
    }
  }
  
  CyclNumb <- rep(0, k-1)
  names(CyclNumb) <-  c(2:k)
  
  #  If the network is not empty compute the number of feedback loops
  
  if(length(V(graph)) > 1){

    for(i in 2:k){
      ring <- graph.ring(i, directed=TRUE, circular=TRUE)
      Tl <- graph.count.subisomorphisms.vf2(graph, ring)
      CyclNumb[i-1] = Tl/i
    }
  }
  
  return(CyclNumb)
  
}


CountIncompleteFeedbackLoops <- function(Network, Mloop, Directed){
  
  require("igraph")
  
  if(Directed){
    NPath <- NULL
    LPath <- NULL
    for(i in 2:Mloop){
      tG <- graph.ring(i, directed = TRUE, mutual = FALSE, circular=F)
      NPath <- c(NPath, graph.count.subisomorphisms.vf2(Network, tG))
      LPath <- c(LPath, i)
    }
    
    names(NPath) <- LPath 
    return(NPath)
    
  } else {
    NPath <- NULL
    LPath <- NULL
    for(i in 2:Mloop){
      tG <- graph.ring(i, directed = FALSE, mutual = FALSE, circular=F)
      NPath <- c(NPath, graph.count.subisomorphisms.vf2(Network, tG))
      LPath <- c(LPath, i)
    }
    
    names(NPath) <- LPath
    
    return(NPath)
  }
  
}
